# Supplementary material for: Magnitude and factors associated with post-tuberculosis lung disease in low- and middle-income countries: A systematic review and meta-analysis
Source: PLOS Glob Public Health. 2022 Dec 20;2(12):e0000805. doi: 10.1371/journal.pgph.0000805 (PMC10021795; doi:10.1371/journal.pgph.0000805)
Supplement: S1 Data — (XLSX) [file pgph.0000805.s006.xlsx]

## Sheet: PTLD prevalence
index	author_year	sample_size	overall_freq	overall_prevalence_	95_ci_for_prevalence...6	margin_of_error...7	lower_ci_95...8	upper_ci_95...9	n_spirometry_sample	abn_spiro_freq	abn_spiro_prevalence	margin_of_error...13	lower_ci_95...14	upper_ci_95...15	95_ci_for_prevalence...16	n_resp_symptoms	resp_symptoms_freq	resp_symptoms_prevalence	margin_of_error...20	lower_ci_95...21	upper_ci_95...22	95_ci_for_prevalence...23	n_radiology_sample	abn_radiol_freq	abn_radiol_prevalence	margin_of_error...27	lower_ci_95...28	upper_ci_95...29	95_ci_for_prevalence...30	who_region	income_level	setting_hospital__community	urban_or_rural	age_group
1	Plit M (1998)	74	39	52.7	41.3-64.1	11.38	41.33	64.08	74	39	52.7	11.38	41.33	64.08	41.3-64.1															African	upper middle income	Hospital	Urban	Adults
3	Ehrlich (2004)	326	54	16.56	12.5-20.6	4.04	12.53	20.6								326	54	16.56	4.04	12.53	20.6	12.5-20.6								African	upper middle income	Community	Mixed	Mixed
4	Muniyandi (2007)	436	174	39.91	35.3-44.5	4.6	35.31	44.51								436	174	39.91	4.6	35.31	44.51	35.3-44.5								South East Asian	lower middle	Hospital	Mixed
5	Cruz R (2008)	96	64	66.67	57.2-76.1	9.43	57.24	76.1	96	64	66.67	9.43	57.24	76.1	57.2-76.1								96	86	89.58	6.11	83.47	95.69	83.5-95.7	Americas	upper middle income	Hospital	Urban	Mixed
6	Maguire (2009)	69	17	24.64	14.5-34.8	10.17	14.47	34.81	69	17	24.64	10.17	14.47	34.81	14.5-34.8															South East Asian	lower middle	Hospital	Urban	Adults
7	Banu Rekha (2009)	148	96	64.86	57.2-72.6	7.69	57.17	72.56	148	96	64.86	7.69	57.17	72.56	57.2-72.6	198	58	29.29	6.34	22.95	35.63	23.0-35.6	198	170	85.86	4.85	81.01	90.71	81.0-90.7	South East Asian	lower middle	Hospital	Urban	Adults
8	Idolor (2011)	26	15	57.69	38.7-76.7	18.99	38.7	76.68								26	15	57.69	18.99	38.7	76.68	38.7-76.7								Western Pacific	lower middle	Community	Rural	Adults
9	Akkara (2013)	257	223	86.77	82.6-90.9	4.14	82.63	90.91	257	223	86.77	4.14	82.63	90.91	82.6-90.9	264	224	84.85	4.33	80.52	89.17	80.5-89.2	264	145	54.92	6	48.92	60.93	48.9-60.9	South East Asian	lower middle	Hospital	Rural	Adults
10	Perfura-Yone (2014)	177	110	62.15	55.0-69.3	7.15	55	69.29	177	67	37.85	7.15	30.71	45	30.7-45.0	177	110	62.15	7.15	55	69.29	55.0-69.3								African	lower middle	Hospital	Urban	Adults
11	Akanbi (2015)	82	15	18.29	9.9-26.7	8.37	9.92	26.66	82	15	18.29	8.37	9.92	26.66	9.9-26.7															African	lower middle	Hospital	Urban	Adults
12	Binegdie (2015)	725	134	18.48	15.7-21.3	2.83	15.66	21.31															725	134	18.48	2.83	15.66	21.31	15.7-21.3	African	low income	Hospital	Urban	Mixed
13	De la Mora (2015)	70	24	34.29	23.2-45.4	11.12	23.17	45.41	70	24	34.29	11.12	23.17	45.41	23.2-45.4															Americas	upper middle income	Hospital	Urban	Adults
14	Menon (2015)	441	178	40.36	35.8-44.9	4.58	35.78	44.94															441	178	40.36	4.58	35.78	44.94	35.8-44.9	South East Asian	lower middle	Hospital	Urban	Adults
15	Mbatchou Ngahane (2016)	269	122	45.35	39.4-51.3	5.95	39.4	51.3	269	122	45.35	5.95	39.4	51.3	39.4-51.3															African	lower middle	Hospital	Urban	Mixed
16	Snene H (2016)	33	6	18.18	5.0-31.3	13.16	5.02	31.34								33	6	18.18	13.16	5.02	31.34	5.0-31.3								Eastern mediterranean	lower middle	Hospital	Urban	< 18
17	Attia (2018)	96	35	36.46	26.8-46.1	9.63	26.83	46.09	96	35	36.46	9.63	26.83	46.09	26.8-46.1	96	52	54.17	9.97	44.2	64.13	44.2-64.1								African	lower middle	Hospital	Urban	< 18
18	Katoto (2018)	441	247	56.01	51.4-60.6	4.63	51.38	60.64								441	247	56.01	4.63	51.38	60.64	51.4-60.6								African	low income	Community	Rural	Mixed
19	Magitta (2018)	18	9	50	26.9-73.1	23.1	26.9	73.1	18	9	50	23.1	26.9	73.1	26.9-73.1															African	lower middle	Community	Rural	Adults
20	North (2018)	18	6	33.33	11.6-55.1	21.78	11.56	55.11	18	6	33.33	21.78	11.56	55.11	11.6-55.1															African	low income	Hospital	Rural	Adults
22	Van Kampen (2019)	798	326	40.85	37.4-44.3	3.41	37.44	44.26								798	124	15.54	2.51	13.03	18.05	13.0-18.1	798	326	40.85	3.41	37.44	44.26	37.6-44.5	African	low income	Community	Mixed	Mixed
23	Chin (2019)	162	58	35.8	28.4-43.2	7.38	28.42	43.19	162	58	35.8	7.38	28.42	43.19	28.4-43.2	176	59	33.52	6.97	26.55	40.5	26.5-40.5	116	96	82.76	6.87	75.88	89.63	75.9-89.6	African	lower middle	Hospital	Urban
24	Fiogbe A (2019)	189	85	44.97	37.9-52.1	7.09	37.88	52.07	189	85	44.97	7.09	37.88	52.07	37.9-52.1															African	lower middle	Hospital	Urban	Adults
25	Gupte (2019)	172	132	76.74	70.4-83.1	6.31	70.43	83.06	172	132	76.74	6.31	70.43	83.06	70.4-83.1															South East Asian	lower middle	Hospital	Mixed	Adults
26	Osman (2019)	51	28	54.9	41.2-68.6	13.66	41.25	68.56								51	28	54.9	13.66	41.25	68.56	41.2-68.6								African	upper middle income	Hospital	Urban	Adults
27	Kayongo (2020)	66	14	21.21	11.3-31.1	9.86	11.35	31.08	66	14	21.21	9.86	11.35	31.08	11.3-31.1															African	low income	Hospital	Rural	Adults
28	Meghji (2020)	365	125	34.25	29.4-39.1	4.87	29.38	39.11	365	125	34.25	4.87	29.38	39.11	29.4-39.1	405	246	60.74	4.76	55.98	65.5	56.0-65.5								African	low income	Hospital	Urban	Mixed
29	Khosa (2020)	62	40	64.52	52.6-76.4	11.91	52.61	76.43	62	40	64.52	11.91	52.61	76.43	52.6-76.4															African	low income	Hospital	Urban	Adults
30	Auld (2021)	92	30	32.61	23.0-42.2	9.58	23.03	42.19	92	30	32.61	9.58	23.03	42.19	23.0-42.2	93	12	12.9	6.81	6.09	19.72	6.1-19.7								African	upper middle income	Hospital	Urban	Adults
31	Ddungu (2021)	72	7	9.72	2.9-16.6	6.84	2.88	16.57								72	26	36.11	11.09	25.02	47.21	25.0-47.2								African	low income	Hospital	Urban	Adults
32	Mpagama (2021)	219	146	66.67	60.4-72.9	6.24	60.42	72.91	219	146	66.67	6.24	60.42	72.91	60.4-72.9	219	98	44.75	6.59	38.16	51.33	38.2-51.3	219	177	80.82	5.21	75.61	86.04	75.6-86.0	African	lower middle	Hospital	Mixed	Adults
									2701							3811

## Sheet: MDR PTLD Prevalence
study_index_no	author_year	sample_size	overall_freq	overall_prevalence_	95_ci_for_prevalence...6	margin_of_error...7	lower_ci_95...8	upper_ci_95...9	n_spirometry_sample	abn_spiro_freq	abn_spiro_prevalence	margin_of_error...13	lower_ci_95...14	upper_ci_95...15	95_ci_for_prevalence...16	n_resp_symptoms	resp_symptoms_freq	resp_symptoms_prevalence	margin_of_error...20	lower_ci_95...21	upper_ci_95...22	95_ci_for_prevalence...23	n_radiology_sample	abn_radiol_freq	abn_radiol_prevalence	margin_of_error...27	lower_ci_95...28	upper_ci_95...29	95_ci_for_prevalence...30	who_region	income_level	setting_hospital__community	urban_or_rural	age_group
2	De Valliere (2004)	33	31	93.94	85.8-100.0	8.14	85.8	102.08	33	31	93.94	8.14	85.8	102.08	85.8-100.0								34	32	94.12	7.91	86.21	102.03	86.2-100.0	African	upper middle income	Hospital	Rural	Adults
21	Singla (2018)	42	41	97.62	93.0-100.0	4.61	93.01	102.23	42	41	97.62	4.61	93.01	102.23	93.0-100.0	46	44	95.65	5.89	89.76	101.55	89.8-100.0	46	46	100	0	100	100	100.0-100.0	South East Asian	lower middle	Hospital	Urban	Mixed

## Sheet: HIV PTLD prevalence
index_no	author	HIV+ N	HIV+ with PTLD n	HIV+ with PTLD Prevalence	HIV+ with PTLD 95 CI Prevalence	HIV- N	HIV- with PTLD n	HIV- with PTLD Prevalence	HIV- with PTLD 95 CI Prevalence
5	Cruz R (2008)	0	0			96	86	89.58	81.68 - 94.89
9	Akkara (2013)	0	0			264	223	84.47	79.53 - 88.62
11	Akanbi (2015)	82	15	18.29	10.62 - 28.37	0	0
15	Mbatchou Ngahane (2016)	48	21	43.75	29.48 - 58.82	221	101	45.7	39 - 52.52
17	Attia (2018)	96	35	36.46	26.87 - 46.91	0	0
20	North (2018)	18	6	33.33	13.34 - 59.01	0	0
26	Osman (2019)	26	14	53.85	33.37 - 73.41	25	14	56	34.93 - 75.6
27	Kayongo (2020)	66	14	21.21	12.11 - 33.02	0	0
28	Meghji (2020)	244	72	29.51	23.86 - 35.66	159	73	45.91	37.99 - 53.99
29	Khosa (2020)	39	26	66.67	49.78 - 80.91	23	14	60.87	38.54 - 80.29
30	Auld (2021)	85	34	40	29.52 - 51.2	0	0
31	Ddungu (2021)	72	7	9.72	4 - 19.01	0	0
32	Mpagama (2021)	35	11	31.43	16.85 - 49.29	184	0	0	0 - 1.98
		811	255	31.44	28.26 - 34.76	972	511	52.57	49.38 - 55.75

## Sheet: Sex PTLD prevalence
index_no	author	Female N	Female with PTLD n	Female with PTLD Prevalence	Female with PTLD 95 CI Prevalence	Male N	Male with PTLD n	Male with PTLD Prevalence	Male with PTLD 95 CI Prevalence
3	Ehrlich (2004)	162	30	18.52	12.86 - 25.37	164	24	14.63	9.61 - 20.99
15	Mbatchou Ngahane (2016)	123	60	48.78	39.67 - 57.95	146	62	42.47	34.33 - 50.91
17	Attia EF (2018	51	19	37.25	24.13 - 51.92	45	16	35.56	21.87 - 51.22
18	Katoto (2018)	143	76	53.15	44.63 - 61.53	298	171	57.38	51.55 - 63.07
29	Khosa (2020)	20	17	85	62.11 - 96.79	42	23	54.76	38.67 - 70.15
